# Supplementary material for: COL7A1 Expression Improves Prognosis Prediction for Patients with Clear Cell Renal Cell Carcinoma Atop of Stage
Source: Cancers (Basel). 2023 May 10;15(10):2701. doi: 10.3390/cancers15102701 (PMC10216355; doi:10.3390/cancers15102701)
Supplement: Supplementary file 1 [file cancers-15-02701-s001.zip]

Archive with 1 entries (1 files):
- cancers-2244467-supplementary.pdf
